# Supplementary material for: RNA Editing Analysis Reveals Methyl Jasmonic Acid Regulation of Fucoxanthin and Fatty Acid Metabolism in Phaeodactylum tricornutum
Source: Mar Drugs. 2025 Feb 6;23(2):66. doi: 10.3390/md23020066 (PMC11857586; doi:10.3390/md23020066)
Supplement: Supplementary file 1 [file marinedrugs-23-00066-s001.zip]

Archive with 1 entries (1 files):
- marinedrugs-3415236-supplementary.pdf
